# Supplementary material for: Exploring Alternative Pathways to Target Bacterial Type II Topoisomerases Using NBTI Antibacterials: Beyond Halogen-Bonding Interactions
Source: Antibiotics (Basel). 2023 May 18;12(5):930. doi: 10.3390/antibiotics12050930 (PMC10215804; doi:10.3390/antibiotics12050930)
Supplement: Supplementary file 1 [file antibiotics-12-00930-s001.zip]

Archive with 1 entries (1 files):
- antibiotics-2337766-supplementary.pdf
